# Supplementary material for: Initial real-world data on catheter ablation in patients with persistent atrial fibrillation using the novel lattice-tip focal pulsed-field ablation catheter
Source: Europace. 2024 Jun 25;26(6):euae129. doi: 10.1093/europace/euae129 (PMC11197047; doi:10.1093/europace/euae129)
Supplement: euae129_Supplementary_Data [file euae129_supplementary_data.zip]

Archive with 2 entries (2 files):
- shota2.mp4
- shota1 (1).mp4
